# Supplementary material for: CamPype: an open-source workflow for automated bacterial whole-genome sequencing analysis focused on Campylobacter
Source: BMC Bioinformatics. 2023 Jul 20;24:291. doi: 10.1186/s12859-023-05414-w (PMC10357626; doi:10.1186/s12859-023-05414-w)
Supplement: Supplementary file 1 — Additional file 1: Genomic characteristics of the Campylobacter jejuni and Campylobacter coli isolates included in the first case study. [file 12859_2023_5414_MOESM1_ESM.xlsx]

## Sheet: Hoja1
Additional file 1. Genomic characteristics of the Campylobacter jejuni and Campylobacter coli isolates included in the first case study.
Sample	Species	Reads	ReadLen	ReadsQC	ReadsQCLen*	JoinReads	JoinReadsLen*	Contigs	GenomeLen	ContigLen*	N50	GC*	DepthCov (X)	ST	CC	CDS
C0455	Campylobacter jejuni	13477330	151	12731024	150935	3629876	243.23	25	1673677	66947.08	156346	30.44	1148	441	Other	1711
C0459	Campylobacter jejuni	10740426	151	10157092	150935	3288194	241.99	33	1670035	50607.12	155089	30.43	918	21	21	1718
C0582	Campylobacter jejuni	10154520	151	9404214	150.92	3329890	240.21	17	1621492	95381.88	298241	30.47	875	53	21	1657
C0642	Campylobacter jejuni	12400186	151	11662382	150.94	4094358	240.88	37	1732740	46830.81	104959	30.42	1016	21	21	1806
C0669	Campylobacter jejuni	15489686	151	14650918	150.93	4792656	241.61	19	1655693	87141.74	159910	30.45	1336	3769	21	1704
C0430	Campylobacter coli	11775388	151	11178138	150945	2853896	244.84	10	1643209	164320.9	395173	31.41	1027	1055	828	1671
C0538	Campylobacter coli	16941108	151	16030858	150.95	4544112	243.96	41	1707398	41643.85	210646	31.29	1417	6775	828	1748
C0551	Campylobacter coli	9545290	151	8973048	150.94	2683438	240.76	18	1695315	94184.17	402358	31.35	799	827	828	1728
C0561	Campylobacter coli	14390500	151	13645924	150945	2770764	245.35	16	1671228	104451.75	270272	31.37	1232	827	828	1694
C0663	Campylobacter coli	14831268	151	13870948	150.92	4757424	242.14	13	1671372	128567.08	265686	31.43	1253	827	828	1707
*, mean. Len, length (bp). QC, after quality control. DepthCov, depth of coverage. ST, Sequence Type. CC, Clonal Complex. CDS, Coding DNA Sequence.
File name: Additional file 1
File format: .xlsx
Title of data: Genomic characteristics of the Campylobacter spp. isolates of the case study.
Description of data: Summary of the main important genomic characteristics of the Campylobacter spp. isolates included in the case study.
